# Supplementary material for: N-Substituted 2-(Benzenosulfonyl)-1-Carbotioamide Derivatives Exert Antimicrobial and Cytotoxic Effects via Aldehyde Dehydrogenase Pathway: Synthesis, In Silico and In Vitro Studies
Source: Pharmaceuticals (Basel). 2023 Dec 8;16(12):1706. doi: 10.3390/ph16121706 (PMC10747733; doi:10.3390/ph16121706)
Supplement: Supplementary file 1 [file pharmaceuticals-16-01706-s001.zip]

Archive with 1 entries (1 files):
- pharmaceuticals-2737172-supplementary.pdf
